# Supplementary material for: Inter- and intra-island speciation and their morphological and ecological correlates in Aeonium (Crassulaceae), a species-rich Macaronesian radiation
Source: Ann Bot. 2023 Feb 23;131(4):697–721. doi: 10.1093/aob/mcad033 (PMC10147336; doi:10.1093/aob/mcad033)
Supplement: mcad033_suppl_Supplementary_Data_S3 [file mcad033_suppl_supplementary_data_s3.xlsx]

## Sheet: locus_props-cp-0VAR-0PIS
locus_ID	length_nt	samples	SNP	PIS	VAR	variability	missingness_pct
3579	135	4	18	1	19	3.519	92
3467	161	4	12	2	14	2.174	92				STABW	MITTELW
4419	193	4	7	1	8	1.036	92		loci_total	4280
4093	203	4	7	3	10	1.232	92		VAR_total	138302	20.0668	32.3136
4600	204	4	8	4	12	1.471	92		VAR/locus	32.3136
4233	204	4	8	6	14	1.716	92		SNPs_total	89093	13.294	20.8161
3352	205	4	31	1	32	3.902	92		SNPs/locus	20.8161
1451	206	4	10	2	12	1.456	92		PIS_total	49209	9.41885	11.4974
1808	208	4	9	4	13	1.562	92		PIS/locus	11.4974
3296	208	4	16	5	21	2.524	92		missingness_avg |%]	77.6481	17.4534
1986	209	4	9	1	10	1.196	92		samples/locus	11.1759	8.7267
3684	209	4	6	2	8	0.957	92		length_avg [nt]	357.37	97.9362
3433	209	4	17	2	19	2.273	92		length_total [nt]	1529544
2265	210	4	6	1	7	0.833	92		samples/locus [%]	22.3519	17.4534
4200	210	4	8	1	9	1.071	92
4275	211	4	8	1	9	1.066	92
1408	212	4	16	1	17	2.005	92
1612	213	4	27	1	28	3.286	92
3292	213	4	9	4	13	1.526	92
2303	214	4	6	2	8	0.935	92
3008	214	4	9	2	11	1.285	92
3918	214	4	8	5	13	1.519	92
3876	214	4	16	6	22	2.57	92
4486	215	4	8	2	10	1.163	92
4611	216	4	16	6	22	2.546	92
1680	221	4	11	1	12	1.357	92
4263	222	4	12	1	13	1.464	92
1963	222	4	24	1	25	2.815	92
2575	222	4	12	2	14	1.577	92
4406	222	4	16	7	23	2.59	92
2006	223	4	11	1	12	1.345	92
1041	223	4	9	2	11	1.233	92
372	224	4	2	1	3	0.335	92
7	224	4	8	5	13	1.451	92
3429	225	4	15	1	16	1.778	92
273	227	4	4	3	7	0.771	92
2971	229	4	9	1	10	1.092	92
2057	230	4	24	1	25	2.717	92
1083	230	4	33	2	35	3.804	92
2046	231	4	2	1	3	0.325	92
1822	231	4	4	2	6	0.649	92
400	231	4	6	3	9	0.974	92
2999	231	4	19	5	24	2.597	92
349	231	4	24	7	31	3.355	92
2591	233	4	14	1	15	1.609	92
3763	233	4	32	3	35	3.755	92
1411	234	4	5	1	6	0.641	92
3391	234	4	14	1	15	1.603	92
3346	234	4	14	2	16	1.709	92
2075	236	4	6	2	8	0.847	92
1867	236	4	15	4	19	2.013	92
4358	237	4	22	4	26	2.743	92
528	238	4	8	9	17	1.786	92
2015	239	4	10	1	11	1.151	92
428	239	4	1	6	7	0.732	92
158	240	4	6	1	7	0.729	92
3839	240	4	11	3	14	1.458	92
1278	240	4	19	6	25	2.604	92
1253	241	4	2	1	3	0.311	92
1115	241	4	10	1	11	1.141	92
2419	241	4	10	1	11	1.141	92
4198	241	4	6	3	9	0.934	92
743	241	4	29	3	32	3.32	92
3643	242	4	9	2	11	1.136	92
3663	242	4	14	2	16	1.653	92
3404	242	4	21	2	23	2.376	92
1244	243	4	13	1	14	1.44	92
3740	243	4	24	2	26	2.675	92
4118	243	4	3	3	6	0.617	92
4168	243	4	9	3	12	1.235	92
1918	244	4	13	1	14	1.434	92
1818	244	4	26	3	29	2.971	92
2123	244	4	22	4	26	2.664	92
3374	244	4	21	8	29	2.971	92
1953	244	4	12	9	21	2.152	92
4428	245	4	20	3	23	2.347	92
4411	245	4	2	9	11	1.122	92
2582	246	4	11	5	16	1.626	92
4058	246	4	7	8	15	1.524	92
145	247	4	4	1	5	0.506	92
3904	247	4	9	1	10	1.012	92
2432	248	4	8	1	9	0.907	92
3424	248	4	11	1	12	1.21	92
893	249	4	9	1	10	1.004	92
2465	249	4	6	2	8	0.803	92
99	250	4	19	1	20	2	92
1279	250	4	5	3	8	0.8	92
3402	251	4	35	4	39	3.884	92
3778	252	4	27	2	29	2.877	92
3956	252	4	18	3	21	2.083	92
1492	252	4	20	3	23	2.282	92
9	253	4	16	5	21	2.075	92
1652	254	4	6	1	7	0.689	92
712	254	4	17	1	18	1.772	92
3279	254	4	25	6	31	3.051	92
3274	255	4	21	3	24	2.353	92
1147	255	4	4	5	9	0.882	92
2595	255	4	5	9	14	1.373	92
772	256	4	2	1	3	0.293	92
4640	256	4	10	1	11	1.074	92
1825	256	4	9	2	11	1.074	92
2165	257	4	1	1	2	0.195	92
4044	257	4	7	1	8	0.778	92
1570	257	4	15	1	16	1.556	92
2433	258	4	1	1	2	0.194	92
1186	258	4	2	1	3	0.291	92
2572	258	4	14	2	16	1.55	92
1081	258	4	25	4	29	2.81	92
1309	259	4	24	1	25	2.413	92
211	259	4	6	3	9	0.869	92
885	259	4	10	3	13	1.255	92
4748	259	4	10	15	25	2.413	92
2550	260	4	6	2	8	0.769	92
1324	260	4	17	2	19	1.827	92
525	260	4	12	12	24	2.308	92
146	261	4	2	1	3	0.287	92
3532	261	4	15	3	18	1.724	92
535	261	4	25	7	32	3.065	92
972	262	4	10	1	11	1.05	92
3304	262	4	6	4	10	0.954	92
1435	262	4	11	5	16	1.527	92
98	263	4	7	1	8	0.76	92
3320	263	4	7	1	8	0.76	92
2820	263	4	1	2	3	0.285	92
2635	263	4	7	3	10	0.951	92
1243	263	4	11	3	14	1.331	92
546	263	4	2	4	6	0.57	92
4246	264	4	14	4	18	1.705	92
1248	264	4	15	4	19	1.799	92
516	265	4	2	1	3	0.283	92
1029	265	4	6	1	7	0.66	92
453	265	4	16	3	19	1.792	92
3270	267	4	13	5	18	1.685	92
4176	267	4	21	6	27	2.528	92
3326	267	4	20	7	27	2.528	92
4754	267	4	14	14	28	2.622	92
89	268	4	0	1	1	0.093	92
1326	268	4	20	3	23	2.146	92
475	269	4	9	4	13	1.208	92
1318	269	4	6	6	12	1.115	92
881	269	4	9	6	15	1.394	92
2042	270	4	3	1	4	0.37	92
1706	270	4	28	1	29	2.685	92
1354	270	4	19	2	21	1.944	92
2305	271	4	4	1	5	0.461	92
758	271	4	15	1	16	1.476	92
258	271	4	4	2	6	0.554	92
3857	271	4	3	3	6	0.554	92
57	271	4	22	11	33	3.044	92
706	272	4	8	1	9	0.827	92
836	272	4	13	1	14	1.287	92
1341	273	4	9	6	15	1.374	92
2788	273	4	7	9	16	1.465	92
3158	274	4	36	2	38	3.467	92
3436	274	4	6	16	22	2.007	92
2602	275	4	1	1	2	0.182	92
179	275	4	11	2	13	1.182	92
2101	275	4	5	3	8	0.727	92
3425	275	4	9	4	13	1.182	92
4123	275	4	19	4	23	2.091	92
2137	275	4	7	6	13	1.182	92
4566	276	4	20	3	23	2.083	92
1383	277	4	2	1	3	0.271	92
3628	277	4	17	2	19	1.715	92
1269	277	4	12	3	15	1.354	92
4366	278	4	16	1	17	1.529	92
943	278	4	11	3	14	1.259	92
3238	278	4	14	4	18	1.619	92
3550	278	4	19	4	23	2.068	92
1217	278	4	12	8	20	1.799	92
3389	279	4	5	1	6	0.538	92
3659	279	4	13	3	16	1.434	92
3138	279	4	2	4	6	0.538	92
541	279	4	15	8	23	2.061	92
123	280	4	10	1	11	0.982	92
2545	280	4	4	4	8	0.714	92
3365	280	4	5	4	9	0.804	92
2193	280	4	4	9	13	1.161	92
4347	281	4	6	1	7	0.623	92
1272	281	4	16	14	30	2.669	92
757	282	4	17	1	18	1.596	92
1094	282	4	17	2	19	1.684	92
554	282	4	18	6	24	2.128	92
8	282	4	9	8	17	1.507	92
2861	282	4	7	9	16	1.418	92
360	283	4	4	1	5	0.442	92
1218	283	4	8	1	9	0.795	92
3044	283	4	14	2	16	1.413	92
4315	283	4	7	3	10	0.883	92
3649	283	4	10	6	16	1.413	92
4226	284	4	4	2	6	0.528	92
709	284	4	8	4	12	1.056	92
4063	284	4	14	6	20	1.761	92
1517	284	4	19	6	25	2.201	92
735	285	4	7	1	8	0.702	92
1809	285	4	13	1	14	1.228	92
3257	285	4	28	1	29	2.544	92
1547	285	4	26	2	28	2.456	92
43	285	4	29	3	32	2.807	92
3780	285	4	17	9	26	2.281	92
3940	286	4	2	2	4	0.35	92
749	286	4	22	4	26	2.273	92
2232	287	4	5	1	6	0.523	92
1267	287	4	3	3	6	0.523	92
2073	287	4	9	4	13	1.132	92
1325	287	4	5	5	10	0.871	92
4321	287	4	6	5	11	0.958	92
2655	288	4	2	2	4	0.347	92
55	288	4	23	4	27	2.344	92
27	288	4	5	7	12	1.042	92
503	288	4	33	7	40	3.472	92
2209	289	4	29	3	32	2.768	92
2134	289	4	3	6	9	0.779	92
1541	290	4	12	2	14	1.207	92
481	290	4	3	5	8	0.69	92
2668	291	4	9	1	10	0.859	92
4353	291	4	16	6	22	1.89	92
1658	291	4	21	10	31	2.663	92
856	292	4	3	1	4	0.342	92
4115	292	4	12	4	16	1.37	92
713	292	4	20	5	25	2.14	92
1800	293	4	1	1	2	0.171	92
295	293	4	6	1	7	0.597	92
1521	294	4	11	4	15	1.276	92
2782	295	4	9	12	21	1.78	92
4764	296	4	9	2	11	0.929	92
2345	296	4	20	6	26	2.196	92
2573	297	4	6	3	9	0.758	92
1484	299	4	18	6	24	2.007	92
2083	299	4	12	9	21	1.756	92
769	301	4	4	3	7	0.581	92
3416	302	4	16	1	17	1.407	92
733	302	4	7	3	10	0.828	92
2336	302	4	17	4	21	1.738	92
2868	302	4	8	6	14	1.159	92
120	303	4	25	1	26	2.145	92
3963	304	4	13	2	15	1.234	92
3874	304	4	8	5	13	1.069	92
567	305	4	6	1	7	0.574	92
949	305	4	18	4	22	1.803	92
257	306	4	8	2	10	0.817	92
3748	306	4	18	3	21	1.716	92
52	306	4	5	15	20	1.634	92
2723	307	4	4	1	5	0.407	92
1847	307	4	3	4	7	0.57	92
4162	308	4	15	1	16	1.299	92
2380	308	4	11	2	13	1.055	92
508	308	4	8	4	12	0.974	92
821	308	4	15	4	19	1.542	92
1940	310	4	22	3	25	2.016	92
1311	310	4	24	5	29	2.339	92
1598	310	4	8	7	15	1.21	92
329	311	4	5	1	6	0.482	92
2111	311	4	5	1	6	0.482	92
3024	311	4	10	1	11	0.884	92
13	311	4	20	3	23	1.849	92
3217	311	4	7	7	14	1.125	92
35	312	4	15	1	16	1.282	92
3328	312	4	39	3	42	3.365	92
724	313	4	19	1	20	1.597	92
2941	314	4	8	1	9	0.717	92
692	314	4	18	1	19	1.513	92
490	314	4	4	3	7	0.557	92
3974	314	4	10	7	17	1.354	92
802	314	4	6	15	21	1.672	92
2706	314	4	4	17	21	1.672	92
1292	315	4	20	2	22	1.746	92
1938	315	4	11	4	15	1.19	92
3975	315	4	31	5	36	2.857	92
2007	315	4	11	16	27	2.143	92
1304	317	4	16	2	18	1.42	92
3187	317	4	45	7	52	4.101	92
3774	317	4	14	10	24	1.893	92
1407	317	4	28	11	39	3.076	92
2436	318	4	7	1	8	0.629	92
4352	318	4	23	3	26	2.044	92
2296	318	4	6	5	11	0.865	92
572	319	4	18	1	19	1.489	92
3828	319	4	13	2	15	1.176	92
3335	319	4	4	10	14	1.097	92
1112	320	4	2	1	3	0.234	92
3442	320	4	30	3	33	2.578	92
2917	320	4	16	5	21	1.641	92
1321	322	4	4	2	6	0.466	92
1412	322	4	16	3	19	1.475	92
182	323	4	5	1	6	0.464	92
208	323	4	1	2	3	0.232	92
1453	323	4	6	2	8	0.619	92
1482	323	4	13	2	15	1.161	92
3287	323	4	30	2	32	2.477	92
1068	323	4	11	3	14	1.084	92
4175	324	4	22	2	24	1.852	92
1535	325	4	3	1	4	0.308	92
3494	325	4	11	4	15	1.154	92
2178	325	4	19	7	26	2	92
3476	325	4	15	16	31	2.385	92
840	325	4	7	17	24	1.846	92
1710	326	4	25	1	26	1.994	92
4641	326	4	11	3	14	1.074	92
2307	326	4	12	3	15	1.15	92
4575	326	4	15	4	19	1.457	92
3464	326	4	18	4	22	1.687	92
4332	328	4	3	1	4	0.305	92
2208	329	4	14	7	21	1.596	92
497	330	4	22	1	23	1.742	92
2253	330	4	7	4	11	0.833	92
95	331	4	5	1	6	0.453	92
2255	331	4	4	2	6	0.453	92
4259	331	4	32	3	35	2.644	92
4414	331	4	16	9	25	1.888	92
1386	332	4	2	1	3	0.226	92
2056	332	4	6	3	9	0.678	92
4311	332	4	23	4	27	2.033	92
679	332	4	15	16	31	2.334	92
3039	333	4	18	2	20	1.502	92
1351	333	4	26	8	34	2.553	92
219	334	4	1	1	2	0.15	92
3064	334	4	8	2	10	0.749	92
2916	334	4	11	3	14	1.048	92
519	334	4	18	3	21	1.572	92
2538	335	4	3	1	4	0.299	92
418	335	4	7	1	8	0.597	92
815	335	4	27	1	28	2.09	92
155	335	4	16	6	22	1.642	92
638	335	4	27	6	33	2.463	92
4384	335	4	12	7	19	1.418	92
3543	335	4	15	7	22	1.642	92
4540	335	4	20	8	28	2.09	92
3509	335	4	39	8	47	3.507	92
282	335	4	26	12	38	2.836	92
4355	336	4	35	1	36	2.679	92
1069	336	4	8	2	10	0.744	92
1306	336	4	13	5	18	1.339	92
549	336	4	37	8	45	3.348	92
1510	337	4	18	1	19	1.409	92
3825	337	4	25	1	26	1.929	92
3151	337	4	27	3	30	2.226	92
515	338	4	9	1	10	0.74	92
1500	338	4	9	2	11	0.814	92
3408	338	4	12	2	14	1.036	92
2543	339	4	7	1	8	0.59	92
3099	339	4	24	2	26	1.917	92
4276	339	4	7	6	13	0.959	92
2901	340	4	10	3	13	0.956	92
3017	340	4	5	6	11	0.809	92
2850	341	4	8	1	9	0.66	92
1593	342	4	15	3	18	1.316	92
4073	343	4	0	1	1	0.073	92
3725	343	4	8	3	11	0.802	92
4212	343	4	34	8	42	3.061	92
194	344	4	18	1	19	1.381	92
1620	344	4	6	2	8	0.581	92
3168	344	4	9	4	13	0.945	92
2019	346	4	22	1	23	1.662	92
3745	346	4	14	13	27	1.951	92
2510	347	4	1	1	2	0.144	92
2503	348	4	4	1	5	0.359	92
3754	348	4	17	1	18	1.293	92
810	348	4	22	1	23	1.652	92
483	348	4	24	3	27	1.94	92
1291	348	4	15	5	20	1.437	92
944	348	4	7	6	13	0.934	92
829	348	4	34	10	44	3.161	92
1526	349	4	18	3	21	1.504	92
4231	349	4	14	5	19	1.361	92
20	349	4	18	8	26	1.862	92
4462	349	4	9	10	19	1.361	92
3501	350	4	2	10	12	0.857	92
2460	351	4	1	1	2	0.142	92
2074	351	4	33	1	34	2.422	92
4519	351	4	16	4	20	1.425	92
1332	351	4	33	4	37	2.635	92
4361	352	4	4	3	7	0.497	92
4027	352	4	17	5	22	1.562	92
3500	352	4	18	6	24	1.705	92
736	352	4	7	7	14	0.994	92
1892	353	4	2	1	3	0.212	92
190	353	4	16	4	20	1.416	92
1319	353	4	11	8	19	1.346	92
1601	353	4	9	10	19	1.346	92
2727	354	4	4	2	6	0.424	92
1497	354	4	12	4	16	1.13	92
3058	356	4	35	5	40	2.809	92
3042	357	4	2	1	3	0.21	92
1203	358	4	8	1	9	0.628	92
195	359	4	2	1	3	0.209	92
2956	359	4	8	1	9	0.627	92
3351	360	4	31	19	50	3.472	92
1885	361	4	4	1	5	0.346	92
1935	361	4	23	5	28	1.939	92
507	361	4	17	9	26	1.801	92
1486	362	4	19	2	21	1.45	92
522	362	4	14	8	22	1.519	92
1363	363	4	2	2	4	0.275	92
1466	363	4	11	3	14	0.964	92
297	363	4	10	5	15	1.033	92
3524	364	4	28	2	30	2.06	92
2062	364	4	10	4	14	0.962	92
976	365	4	12	1	13	0.89	92
3998	365	4	14	1	15	1.027	92
498	365	4	20	4	24	1.644	92
388	366	4	23	3	26	1.776	92
1802	366	4	25	3	28	1.913	92
2529	366	4	4	7	11	0.751	92
1414	366	4	19	7	26	1.776	92
4375	367	4	23	1	24	1.635	92
12	367	4	9	2	11	0.749	92
548	367	4	23	3	26	1.771	92
1388	368	4	11	1	12	0.815	92
3571	369	4	7	1	8	0.542	92
4320	369	4	10	1	11	0.745	92
3059	369	4	15	3	18	1.22	92
632	369	4	8	4	12	0.813	92
1982	370	4	8	1	9	0.608	92
1372	370	4	11	4	15	1.014	92
2275	371	4	9	1	10	0.674	92
3589	371	4	11	1	12	0.809	92
3337	372	4	6	4	10	0.672	92
1675	372	4	1	9	10	0.672	92
3378	372	4	26	10	36	2.419	92
3989	372	4	6	23	29	1.949	92
583	373	4	1	1	2	0.134	92
2797	373	4	24	4	28	1.877	92
1283	374	4	13	1	14	0.936	92
1514	374	4	16	2	18	1.203	92
2217	374	4	8	12	20	1.337	92
392	375	4	11	2	13	0.867	92
3147	376	4	4	1	5	0.332	92
22	376	4	3	2	5	0.332	92
67	376	4	8	4	12	0.798	92
805	376	4	30	12	42	2.793	92
994	377	4	15	1	16	1.061	92
3214	377	4	16	1	17	1.127	92
3662	377	4	22	1	23	1.525	92
1719	378	4	32	6	38	2.513	92
4439	379	4	1	1	2	0.132	92
2799	379	4	13	4	17	1.121	92
50	379	4	41	13	54	3.562	92
1228	380	4	7	1	8	0.526	92
25	380	4	16	1	17	1.118	92
4333	380	4	24	1	25	1.645	92
1745	380	4	2	3	5	0.329	92
3973	381	4	22	1	23	1.509	92
4011	382	4	22	1	23	1.505	92
371	382	4	4	8	12	0.785	92
2414	383	4	21	13	34	2.219	92
1961	384	4	9	4	13	0.846	92
3171	385	4	4	2	6	0.39	92
1478	385	4	11	4	15	0.974	92
2665	387	4	1	1	2	0.129	92
3834	387	4	26	3	29	1.873	92
1128	389	4	4	1	5	0.321	92
1761	389	4	13	3	16	1.028	92
1473	389	4	24	11	35	2.249	92
3260	390	4	12	4	16	1.026	92
4587	391	4	3	1	4	0.256	92
2318	391	4	8	3	11	0.703	92
872	392	4	13	1	14	0.893	92
3999	392	4	8	2	10	0.638	92
1485	392	4	18	8	26	1.658	92
1490	392	4	38	9	47	2.997	92
1337	394	4	10	1	11	0.698	92
1898	394	4	20	10	30	1.904	92
517	395	4	39	2	41	2.595	92
2678	396	4	7	9	16	1.01	92
3924	398	4	4	4	8	0.503	92
2954	398	4	2	5	7	0.44	92
309	399	4	7	2	9	0.564	92
745	399	4	12	2	14	0.877	92
1219	400	4	8	2	10	0.625	92
1741	401	4	11	3	14	0.873	92
3572	401	4	20	9	29	1.808	92
1450	402	4	23	1	24	1.493	92
704	402	4	9	5	14	0.871	92
49	403	4	17	5	22	1.365	92
495	404	4	3	3	6	0.371	92
1179	404	4	11	4	15	0.928	92
2751	405	4	41	4	45	2.778	92
4215	405	4	14	9	23	1.42	92
3196	406	4	12	2	14	0.862	92
394	406	4	9	3	12	0.739	92
1441	406	4	14	8	22	1.355	92
159	406	4	36	8	44	2.709	92
2379	406	4	8	9	17	1.047	92
3036	409	4	1	1	2	0.122	92
4166	409	4	29	5	34	2.078	92
3656	409	4	29	12	41	2.506	92
4243	410	4	4	1	5	0.305	92
543	410	4	13	1	14	0.854	92
4125	411	4	7	1	8	0.487	92
1829	411	4	12	1	13	0.791	92
465	411	4	12	2	14	0.852	92
3892	411	4	15	2	17	1.034	92
2484	412	4	5	1	6	0.364	92
1468	413	4	20	1	21	1.271	92
3809	413	4	25	1	26	1.574	92
1457	413	4	9	6	15	0.908	92
1413	413	4	22	9	31	1.877	92
767	414	4	12	3	15	0.906	92
3498	414	4	20	4	24	1.449	92
1461	415	4	34	5	39	2.349	92
813	416	4	8	3	11	0.661	92
920	416	4	9	6	15	0.901	92
1256	417	4	14	2	16	0.959	92
3689	419	4	20	3	23	1.372	92
1303	420	4	30	1	31	1.845	92
4033	420	4	19	4	23	1.369	92
3616	420	4	60	4	64	3.81	92
414	421	4	5	2	7	0.416	92
1035	422	4	17	2	19	1.126	92
3776	422	4	22	2	24	1.422	92
1980	422	4	5	3	8	0.474	92
4285	422	4	5	3	8	0.474	92
1426	422	4	22	5	27	1.6	92
3822	422	4	8	13	21	1.244	92
4627	423	4	9	1	10	0.591	92
2712	423	4	16	13	29	1.714	92
1947	424	4	17	1	18	1.061	92
3123	424	4	5	5	10	0.59	92
3609	424	4	27	10	37	2.182	92
2175	424	4	22	12	34	2.005	92
283	425	4	20	4	24	1.412	92
4661	425	4	8	9	17	1	92
1401	426	4	32	2	34	1.995	92
3318	428	4	54	8	62	3.621	92
1747	429	4	4	3	7	0.408	92
3376	429	4	44	6	50	2.914	92
2912	430	4	21	1	22	1.279	92
3489	430	4	25	2	27	1.57	92
1366	430	4	7	5	12	0.698	92
2348	431	4	10	3	13	0.754	92
2397	433	4	6	2	8	0.462	92
4055	433	4	32	4	36	2.079	92
1344	433	4	4	8	12	0.693	92
953	434	4	18	1	19	1.094	92
1043	434	4	19	2	21	1.21	92
1055	434	4	26	2	28	1.613	92
4510	434	4	30	3	33	1.901	92
649	434	4	14	5	19	1.094	92
2323	434	4	25	8	33	1.901	92
510	435	4	7	2	9	0.517	92
1502	435	4	11	2	13	0.747	92
3821	435	4	35	2	37	2.126	92
863	435	4	9	3	12	0.69	92
1397	435	4	2	5	7	0.402	92
521	435	4	18	8	26	1.494	92
3634	435	4	26	10	36	2.069	92
1004	437	4	4	1	5	0.286	92
0	438	4	9	1	10	0.571	92
1776	439	4	5	2	7	0.399	92
1265	439	4	24	4	28	1.595	92
3853	440	4	12	8	20	1.136	92
2968	442	4	12	2	14	0.792	92
1558	442	4	33	5	38	2.149	92
59	443	4	6	5	11	0.621	92
4159	443	4	8	5	13	0.734	92
423	443	4	3	16	19	1.072	92
45	444	4	25	3	28	1.577	92
1433	444	4	45	7	52	2.928	92
228	445	4	9	5	14	0.787	92
2614	448	4	5	16	21	1.172	92
1188	449	4	29	1	30	1.67	92
3087	449	4	17	2	19	1.058	92
2779	449	4	32	2	34	1.893	92
1345	449	4	34	10	44	2.45	92
4409	450	4	14	2	16	0.889	92
3714	450	4	24	4	28	1.556	92
4436	451	4	13	6	19	1.053	92
3522	451	4	30	11	41	2.273	92
529	451	4	13	22	35	1.94	92
47	452	4	12	3	15	0.83	92
411	453	4	18	7	25	1.38	92
4617	453	4	6	19	25	1.38	92
656	454	4	6	3	9	0.496	92
699	454	4	38	3	41	2.258	92
2928	454	4	13	6	19	1.046	92
1349	454	4	17	6	23	1.267	92
4091	456	4	3	3	6	0.329	92
2689	456	4	23	7	30	1.645	92
4744	456	4	30	12	42	2.303	92
147	456	4	7	15	22	1.206	92
915	459	4	19	2	21	1.144	92
2607	460	4	11	3	14	0.761	92
4036	461	4	39	1	40	2.169	92
2924	461	4	3	2	5	0.271	92
4422	461	4	20	3	23	1.247	92
486	461	4	3	4	7	0.38	92
199	462	4	23	1	24	1.299	92
74	462	4	7	9	16	0.866	92
2132	463	4	21	1	22	1.188	92
1374	465	4	14	3	17	0.914	92
3577	465	4	32	3	35	1.882	92
1438	465	4	5	4	9	0.484	92
1439	465	4	26	5	31	1.667	92
2313	467	4	8	1	9	0.482	92
1418	467	4	5	2	7	0.375	92
3806	468	4	34	3	37	1.976	92
4421	469	4	14	4	18	0.959	92
1633	470	4	29	4	33	1.755	92
1277	472	4	17	3	20	1.059	92
1274	472	4	10	8	18	0.953	92
65	473	4	17	1	18	0.951	92
4300	474	4	16	5	21	1.108	92
4034	474	4	25	6	31	1.635	92
1695	477	4	16	1	17	0.891	92
1542	479	4	23	1	24	1.253	92
1857	481	4	20	1	21	1.091	92
951	481	4	19	11	30	1.559	92
2785	482	4	18	2	20	1.037	92
1257	482	4	12	3	15	0.778	92
492	482	4	12	4	16	0.83	92
3141	483	4	21	4	25	1.294	92
1530	484	4	15	1	16	0.826	92
1503	484	4	19	1	20	1.033	92
2	484	4	11	4	15	0.775	92
2736	484	4	15	6	21	1.085	92
3779	485	4	17	3	20	1.031	92
1771	485	4	14	17	31	1.598	92
4382	487	4	4	6	10	0.513	92
1592	492	4	18	2	20	1.016	92
1773	493	4	16	2	18	0.913	92
4218	493	4	18	5	23	1.166	92
1611	493	4	16	14	30	1.521	92
1878	494	4	40	7	47	2.379	92
2783	495	4	24	5	29	1.465	92
2569	496	4	12	2	14	0.706	92
2804	498	4	20	22	42	2.108	92
4165	501	4	27	14	41	2.046	92
2509	502	4	22	10	32	1.594	92
3136	503	4	21	3	24	1.193	92
3093	505	4	34	15	49	2.426	92
3361	506	4	21	5	26	1.285	92
831	507	4	27	6	33	1.627	92
3324	511	4	16	3	19	0.93	92
491	514	4	26	4	30	1.459	92
3570	516	4	31	6	37	1.793	92
4205	523	4	40	6	46	2.199	92
586	562	4	9	6	15	0.667	92
796	569	4	26	4	30	1.318	92
4138	573	4	43	4	47	2.051	92
1223	575	4	46	5	51	2.217	92
819	575	4	34	9	43	1.87	92
2364	576	4	42	1	43	1.866	92
4262	576	4	47	5	52	2.257	92
4131	576	4	16	6	22	0.955	92
1798	578	4	32	1	33	1.427	92
2911	579	4	16	5	21	0.907	92
3176	581	4	16	13	29	1.248	92
565	582	4	4	2	6	0.258	92
3762	582	4	40	6	46	1.976	92
4696	583	4	20	1	21	0.901	92
2702	583	4	5	4	9	0.386	92
2987	583	4	33	16	49	2.101	92
4152	584	4	26	1	27	1.156	92
3239	586	4	22	30	52	2.218	92
1384	587	4	11	1	12	0.511	92
4343	587	4	4	2	6	0.256	92
2040	587	4	14	2	16	0.681	92
4264	587	4	50	2	52	2.215	92
2376	588	4	55	1	56	2.381	92
4357	588	4	21	3	24	1.02	92
3020	588	4	21	6	27	1.148	92
2825	588	4	42	6	48	2.041	92
2834	588	4	58	7	65	2.764	92
4133	589	4	39	15	54	2.292	92
1926	590	4	39	10	49	2.076	92
3383	592	4	40	9	49	2.069	92
842	592	4	38	17	55	2.323	92
4043	593	4	31	1	32	1.349	92
379	593	4	34	1	35	1.476	92
3255	594	4	21	3	24	1.01	92
162	594	4	43	16	59	2.483	92
3711	595	4	38	3	41	1.723	92
2328	596	4	20	2	22	0.923	92
3625	596	4	19	4	23	0.965	92
1460	596	4	40	4	44	1.846	92
4274	596	4	19	11	30	1.258	92
1445	596	4	26	11	37	1.552	92
1554	596	4	33	15	48	2.013	92
1346	597	4	27	13	40	1.675	92
2359	598	4	68	4	72	3.01	92
4718	598	4	40	10	50	2.09	92
1111	600	4	48	8	56	2.333	92
2421	601	4	62	4	66	2.745	92
1838	601	4	25	6	31	1.29	92
1757	603	4	40	7	47	1.949	92
2474	603	4	58	10	68	2.819	92
4245	605	4	25	7	32	1.322	92
2798	606	4	37	3	40	1.65	92
1888	606	4	43	3	46	1.898	92
3203	606	4	14	5	19	0.784	92
1387	610	4	45	9	54	2.213	92
3923	194	5	14	4	18	1.856	90
2491	196	5	9	8	17	1.735	90
2843	197	5	9	4	13	1.32	90
4560	201	5	6	1	7	0.697	90
4481	204	5	16	5	21	2.059	90
4102	205	5	4	1	5	0.488	90
4163	207	5	4	3	7	0.676	90
4576	209	5	14	4	18	1.722	90
1443	210	5	11	2	13	1.238	90
444	210	5	9	5	14	1.333	90
1118	212	5	13	3	16	1.509	90
4423	213	5	14	1	15	1.408	90
4209	214	5	12	5	17	1.589	90
3670	215	5	15	1	16	1.488	90
925	215	5	14	6	20	1.86	90
2367	216	5	5	1	6	0.556	90
4569	216	5	22	2	24	2.222	90
4517	216	5	10	3	13	1.204	90
1295	216	5	14	5	19	1.759	90
4080	218	5	15	1	16	1.468	90
1827	219	5	20	13	33	3.014	90
2518	220	5	9	3	12	1.091	90
494	222	5	9	4	13	1.171	90
352	223	5	4	4	8	0.717	90
3932	224	5	6	3	9	0.804	90
3818	225	5	4	6	10	0.889	90
2155	226	5	28	2	30	2.655	90
3297	227	5	11	10	21	1.85	90
1316	228	5	10	4	14	1.228	90
950	230	5	6	4	10	0.87	90
3717	231	5	13	1	14	1.212	90
4471	232	5	8	1	9	0.776	90
1848	234	5	3	1	4	0.342	90
4407	234	5	13	1	14	1.197	90
1917	234	5	6	6	12	1.026	90
3692	234	5	7	12	19	1.624	90
3357	235	5	10	5	15	1.277	90
4107	235	5	2	9	11	0.936	90
2877	237	5	3	1	4	0.338	90
2490	237	5	18	1	19	1.603	90
3420	237	5	14	8	22	1.857	90
302	238	5	6	1	7	0.588	90
1285	238	5	14	10	24	2.017	90
3957	239	5	6	1	7	0.586	90
1299	239	5	11	4	15	1.255	90
4608	239	5	10	6	16	1.339	90
1483	239	5	10	7	17	1.423	90
2512	240	5	4	1	5	0.417	90
3680	240	5	15	2	17	1.417	90
2121	240	5	8	3	11	0.917	90
72	242	5	15	9	24	1.983	90
779	243	5	13	3	16	1.317	90
4112	244	5	8	1	9	0.738	90
2096	244	5	4	2	6	0.492	90
357	245	5	20	7	27	2.204	90
3869	246	5	9	1	10	0.813	90
3851	246	5	11	7	18	1.463	90
1434	247	5	13	2	15	1.215	90
1065	247	5	3	6	9	0.729	90
1874	247	5	15	15	30	2.429	90
587	248	5	4	2	6	0.484	90
271	248	5	7	2	9	0.726	90
4251	249	5	6	1	7	0.562	90
4339	249	5	7	1	8	0.643	90
678	249	5	12	2	14	1.124	90
3938	249	5	16	2	18	1.446	90
3650	249	5	15	5	20	1.606	90
3694	249	5	25	5	30	2.41	90
261	251	5	12	1	13	1.036	90
3673	251	5	17	2	19	1.514	90
275	251	5	21	11	32	2.55	90
651	252	5	15	1	16	1.27	90
3269	252	5	10	2	12	0.952	90
3350	252	5	24	2	26	2.063	90
3390	252	5	10	8	18	1.429	90
2652	253	5	1	1	2	0.158	90
231	253	5	5	1	6	0.474	90
2740	253	5	5	3	8	0.632	90
4185	253	5	18	11	29	2.292	90
1931	254	5	12	2	14	1.102	90
1072	254	5	4	18	22	1.732	90
911	255	5	4	1	5	0.392	90
328	255	5	4	3	7	0.549	90
1662	255	5	13	3	16	1.255	90
1531	257	5	15	13	28	2.179	90
3398	257	5	13	15	28	2.179	90
1699	258	5	3	2	5	0.388	90
1132	259	5	3	8	11	0.849	90
2780	259	5	14	8	22	1.699	90
419	260	5	1	2	3	0.231	90
21	261	5	22	4	26	1.992	90
66	261	5	20	9	29	2.222	90
2629	261	5	15	12	27	2.069	90
1184	261	5	25	12	37	2.835	90
1941	263	5	14	10	24	1.825	90
1442	264	5	13	2	15	1.136	90
2516	264	5	13	2	15	1.136	90
1824	265	5	2	2	4	0.302	90
1522	265	5	14	8	22	1.66	90
2663	266	5	10	2	12	0.902	90
3372	266	5	27	5	32	2.406	90
4596	266	5	31	8	39	2.932	90
2463	267	5	4	1	5	0.375	90
3901	267	5	5	1	6	0.449	90
1534	267	5	6	4	10	0.749	90
3407	267	5	26	6	32	2.397	90
1071	267	5	17	7	24	1.798	90
3210	267	5	3	11	14	1.049	90
4351	268	5	3	1	4	0.299	90
898	269	5	1	2	3	0.223	90
3653	270	5	5	10	15	1.111	90
358	271	5	6	4	10	0.738	90
2560	271	5	0	7	7	0.517	90
1957	271	5	23	9	32	2.362	90
1685	271	5	14	10	24	1.771	90
4319	272	5	3	4	7	0.515	90
4342	273	5	13	2	15	1.099	90
700	274	5	20	1	21	1.533	90
1553	274	5	8	2	10	0.73	90
4135	274	5	15	5	20	1.46	90
914	274	5	18	5	23	1.679	90
3970	274	5	21	5	26	1.898	90
3145	274	5	2	8	10	0.73	90
263	274	5	11	8	19	1.387	90
1195	275	5	6	5	11	0.8	90
921	275	5	26	8	34	2.473	90
2666	276	5	8	1	9	0.652	90
578	276	5	9	8	17	1.232	90
3792	277	5	22	1	23	1.661	90
4111	277	5	3	2	5	0.361	90
2561	278	5	3	2	5	0.36	90
2734	278	5	18	4	22	1.583	90
1064	278	5	11	5	16	1.151	90
3135	278	5	7	11	18	1.295	90
3343	278	5	18	12	30	2.158	90
3052	279	5	13	7	20	1.434	90
1518	280	5	32	2	34	2.429	90
3781	280	5	9	3	12	0.857	90
3235	280	5	4	4	8	0.571	90
4475	280	5	5	4	9	0.643	90
4356	280	5	12	7	19	1.357	90
3705	281	5	11	5	16	1.139	90
818	282	5	2	2	4	0.284	90
3181	282	5	2	2	4	0.284	90
2257	282	5	4	2	6	0.426	90
803	282	5	20	3	23	1.631	90
3596	283	5	26	1	27	1.908	90
4651	283	5	2	2	4	0.283	90
3795	283	5	16	2	18	1.272	90
2185	283	5	24	4	28	1.979	90
3030	283	5	6	6	12	0.848	90
715	284	5	11	1	12	0.845	90
732	284	5	9	2	11	0.775	90
3777	284	5	12	4	16	1.127	90
2741	284	5	17	4	21	1.479	90
4622	284	5	10	5	15	1.056	90
209	284	5	5	10	15	1.056	90
122	285	5	11	3	14	0.982	90
1289	285	5	26	4	30	2.105	90
1718	286	5	0	3	3	0.21	90
4171	286	5	4	3	7	0.49	90
4708	286	5	6	3	9	0.629	90
3936	287	5	3	1	4	0.279	90
897	288	5	35	1	36	2.5	90
2698	288	5	2	3	5	0.347	90
151	288	5	18	3	21	1.458	90
213	288	5	6	6	12	0.833	90
2766	288	5	14	9	23	1.597	90
4371	289	5	15	1	16	1.107	90
534	289	5	10	6	16	1.107	90
4589	290	5	16	3	19	1.31	90
501	290	5	41	4	45	3.103	90
456	290	5	19	8	27	1.862	90
3611	291	5	8	1	9	0.619	90
2531	291	5	9	1	10	0.687	90
3159	291	5	12	1	13	0.893	90
1650	292	5	9	4	13	0.89	90
3475	295	5	1	1	2	0.136	90
670	295	5	2	1	3	0.203	90
3401	295	5	12	4	16	1.085	90
3531	295	5	25	10	35	2.373	90
936	296	5	8	4	12	0.811	90
3481	296	5	28	4	32	2.162	90
1141	297	5	2	1	3	0.202	90
4398	297	5	8	3	11	0.741	90
3345	297	5	19	7	26	1.751	90
1230	298	5	20	2	22	1.477	90
472	298	5	2	4	6	0.403	90
1336	298	5	38	6	44	2.953	90
1436	299	5	23	7	30	2.007	90
1688	300	5	13	3	16	1.067	90
1237	300	5	17	3	20	1.333	90
2765	301	5	34	5	39	2.591	90
4725	303	5	28	3	31	2.046	90
536	304	5	7	9	16	1.053	90
1168	305	5	13	3	16	1.049	90
2541	305	5	5	7	12	0.787	90
3715	305	5	24	10	34	2.23	90
187	306	5	6	1	7	0.458	90
1404	306	5	12	4	16	1.046	90
3431	308	5	12	6	18	1.169	90
3758	309	5	16	2	18	1.165	90
773	309	5	17	4	21	1.359	90
3699	309	5	16	15	31	2.006	90
3512	309	5	9	20	29	1.877	90
3282	310	5	17	9	26	1.677	90
1696	311	5	21	16	37	2.379	90
3338	312	5	22	12	34	2.179	90
4739	313	5	2	2	4	0.256	90
2271	313	5	12	2	14	0.895	90
3444	313	5	24	11	35	2.236	90
378	314	5	5	3	8	0.51	90
315	315	5	2	3	5	0.317	90
3386	316	5	3	10	13	0.823	90
3224	317	5	5	3	8	0.505	90
4549	317	5	34	4	38	2.397	90
2124	318	5	3	1	4	0.252	90
1405	318	5	12	6	18	1.132	90
3418	318	5	15	17	32	2.013	90
2517	320	5	4	6	10	0.625	90
623	320	5	6	7	13	0.812	90
2164	321	5	5	7	12	0.748	90
3737	321	5	28	7	35	2.181	90
3995	321	5	19	10	29	1.807	90
657	322	5	5	1	6	0.373	90
272	322	5	11	7	18	1.118	90
1676	322	5	26	11	37	2.298	90
927	323	5	12	1	13	0.805	90
2471	323	5	13	1	14	0.867	90
2078	323	5	13	2	15	0.929	90
504	323	5	9	11	20	1.238	90
488	324	5	24	6	30	1.852	90
1648	324	5	17	8	25	1.543	90
3802	324	5	11	11	22	1.358	90
3514	326	5	37	5	42	2.577	90
14	326	5	11	11	22	1.35	90
1701	327	5	10	1	11	0.673	90
1199	327	5	19	3	22	1.346	90
2767	327	5	27	13	40	2.446	90
1342	328	5	38	4	42	2.561	90
239	328	5	9	8	17	1.037	90
4659	329	5	22	3	25	1.52	90
830	329	5	28	3	31	1.884	90
630	329	5	16	6	22	1.337	90
841	329	5	16	14	30	1.824	90
2418	330	5	6	1	7	0.424	90
4280	331	5	12	1	13	0.785	90
833	331	5	9	11	20	1.208	90
1812	333	5	7	3	10	0.601	90
4491	333	5	3	7	10	0.601	90
728	333	5	4	7	11	0.661	90
1681	334	5	2	1	3	0.18	90
4071	334	5	14	3	17	1.018	90
3056	334	5	20	6	26	1.557	90
3082	334	5	27	6	33	1.976	90
2585	334	5	18	10	28	1.677	90
3548	335	5	23	1	24	1.433	90
2737	335	5	28	1	29	1.731	90
38	335	5	6	2	8	0.478	90
2032	335	5	43	3	46	2.746	90
4108	335	5	20	5	25	1.493	90
3617	335	5	38	5	43	2.567	90
604	335	5	10	7	17	1.015	90
3273	335	5	29	9	38	2.269	90
3104	335	5	11	11	22	1.313	90
3045	335	5	20	22	42	2.507	90
3311	336	5	43	1	44	2.619	90
1852	336	5	21	8	29	1.726	90
824	336	5	42	9	51	3.036	90
3463	337	5	29	13	42	2.493	90
1018	338	5	18	3	21	1.243	90
248	338	5	9	4	13	0.769	90
744	339	5	15	3	18	1.062	90
4064	340	5	15	3	18	1.059	90
2588	340	5	7	4	11	0.647	90
3521	340	5	3	18	21	1.235	90
3133	341	5	3	1	4	0.235	90
703	341	5	27	4	31	1.818	90
3469	343	5	17	2	19	1.108	90
1381	343	5	22	5	27	1.574	90
4668	343	5	34	10	44	2.566	90
1367	344	5	18	1	19	1.105	90
4573	344	5	14	7	21	1.221	90
3832	344	5	13	13	26	1.512	90
2750	345	5	26	4	30	1.739	90
3787	345	5	22	14	36	2.087	90
3600	346	5	19	4	23	1.329	90
4380	346	5	6	6	12	0.694	90
919	348	5	15	6	21	1.207	90
2527	348	5	3	14	17	0.977	90
1213	349	5	3	2	5	0.287	90
1201	349	5	42	17	59	3.381	90
102	350	5	13	1	14	0.8	90
4581	350	5	6	5	11	0.629	90
280	350	5	28	5	33	1.886	90
1369	351	5	26	1	27	1.538	90
4663	351	5	7	20	27	1.538	90
2417	352	5	4	3	7	0.398	90
5	352	5	7	4	11	0.625	90
4227	352	5	27	4	31	1.761	90
3163	353	5	14	1	15	0.85	90
770	353	5	27	4	31	1.756	90
644	353	5	9	6	15	0.85	90
430	354	5	12	9	21	1.186	90
588	355	5	2	1	3	0.169	90
4399	355	5	14	4	18	1.014	90
675	356	5	11	9	20	1.124	90
4184	357	5	2	1	3	0.168	90
3701	357	5	19	2	21	1.176	90
2180	357	5	24	3	27	1.513	90
2745	357	5	9	7	16	0.896	90
293	358	5	9	5	14	0.782	90
316	358	5	5	15	20	1.117	90
955	359	5	19	16	35	1.95	90
2511	360	5	3	2	5	0.278	90
3569	361	5	20	5	25	1.385	90
2362	362	5	7	1	8	0.442	90
2852	362	5	11	5	16	0.884	90
3668	363	5	20	3	23	1.267	90
1390	363	5	20	6	26	1.433	90
4721	363	5	22	6	28	1.543	90
3471	364	5	15	4	19	1.044	90
1095	365	5	18	4	22	1.205	90
2658	366	5	2	1	3	0.164	90
171	366	5	14	9	23	1.257	90
2909	367	5	18	3	21	1.144	90
2910	367	5	4	5	9	0.49	90
3164	367	5	21	10	31	1.689	90
450	368	5	3	3	6	0.326	90
2469	371	5	11	17	28	1.509	90
4505	372	5	20	5	25	1.344	90
367	372	5	24	6	30	1.613	90
1973	372	5	26	6	32	1.72	90
373	372	5	8	12	20	1.075	90
4714	374	5	4	3	7	0.374	90
1791	374	5	17	10	27	1.444	90
1978	375	5	34	2	36	1.92	90
799	377	5	21	2	23	1.22	90
4450	377	5	6	5	11	0.584	90
539	377	5	15	7	22	1.167	90
4737	378	5	7	1	8	0.423	90
1622	378	5	8	2	10	0.529	90
2393	379	5	3	1	4	0.211	90
1357	379	5	27	1	28	1.478	90
395	379	5	10	3	13	0.686	90
2266	379	5	16	9	25	1.319	90
2605	380	5	13	2	15	0.789	90
421	380	5	3	6	9	0.474	90
1370	381	5	17	1	18	0.945	90
2772	381	5	12	2	14	0.735	90
4310	381	5	5	3	8	0.42	90
580	381	5	6	3	9	0.472	90
1467	381	5	18	3	21	1.102	90
1736	381	5	24	8	32	1.68	90
1394	381	5	22	11	33	1.732	90
3288	381	5	21	18	39	2.047	90
741	382	5	6	3	9	0.471	90
1335	384	5	28	3	31	1.615	90
1017	387	5	22	3	25	1.292	90
2611	387	5	19	9	28	1.447	90
4626	388	5	15	3	18	0.928	90
4164	390	5	8	3	11	0.564	90
4308	391	5	32	8	40	2.046	90
1546	392	5	17	2	19	0.969	90
4461	394	5	46	5	51	2.589	90
4054	395	5	29	12	41	2.076	90
489	396	5	16	2	18	0.909	90
740	396	5	14	4	18	0.909	90
4494	396	5	15	9	24	1.212	90
4142	396	5	18	9	27	1.364	90
1974	397	5	8	6	14	0.705	90
3749	397	5	10	6	16	0.806	90
1734	397	5	30	13	43	2.166	90
4539	398	5	10	15	25	1.256	90
1762	399	5	13	1	14	0.702	90
4187	400	5	29	4	33	1.65	90
1499	400	5	14	15	29	1.45	90
765	401	5	22	2	24	1.197	90
4219	401	5	7	17	24	1.197	90
4256	402	5	11	6	17	0.846	90
1790	403	5	7	1	8	0.397	90
2725	403	5	24	1	25	1.241	90
2953	403	5	8	2	10	0.496	90
585	404	5	56	9	65	3.218	90
1774	405	5	9	1	10	0.494	90
3785	405	5	13	2	15	0.741	90
511	405	5	32	7	39	1.926	90
2707	406	5	20	5	25	1.232	90
2014	408	5	14	7	21	1.029	90
862	409	5	13	5	18	0.88	90
3252	410	5	8	1	9	0.439	90
1240	410	5	24	4	28	1.366	90
527	411	5	32	13	45	2.19	90
2813	412	5	19	5	24	1.165	90
3188	412	5	9	6	15	0.728	90
4728	412	5	9	8	17	0.825	90
3746	412	5	35	8	43	2.087	90
1666	413	5	7	1	8	0.387	90
613	414	5	23	2	25	1.208	90
1495	415	5	27	9	36	1.735	90
3587	415	5	38	9	47	2.265	90
451	416	5	10	3	13	0.625	90
1693	417	5	13	1	14	0.671	90
323	417	5	11	3	14	0.671	90
4098	418	5	5	7	12	0.574	90
269	419	5	10	1	11	0.525	90
3189	419	5	9	6	15	0.716	90
1999	419	5	34	8	42	2.005	90
859	420	5	54	11	65	3.095	90
4542	420	5	8	12	20	0.952	90
616	421	5	27	3	30	1.425	90
1698	421	5	16	19	35	1.663	90
2239	423	5	11	18	29	1.371	90
631	425	5	4	1	5	0.235	90
795	425	5	11	5	16	0.753	90
3327	425	5	47	11	58	2.729	90
410	426	5	8	2	10	0.469	90
858	426	5	27	2	29	1.362	90
2413	427	5	18	3	21	0.984	90
1993	427	5	11	4	15	0.703	90
860	427	5	17	22	39	1.827	90
2119	428	5	7	2	9	0.421	90
1377	429	5	15	2	17	0.793	90
232	429	5	21	3	24	1.119	90
4424	429	5	5	9	14	0.653	90
1163	430	5	11	1	12	0.558	90
1725	430	5	6	4	10	0.465	90
1368	431	5	19	9	28	1.299	90
3249	432	5	14	10	24	1.111	90
3845	433	5	8	9	17	0.785	90
4031	434	5	16	1	17	0.783	90
3743	434	5	45	4	49	2.258	90
4099	434	5	14	6	20	0.922	90
784	435	5	39	1	40	1.839	90
4610	437	5	22	8	30	1.373	90
1760	439	5	20	2	22	1.002	90
2302	439	5	11	11	22	1.002	90
3994	440	5	35	10	45	2.045	90
499	440	5	23	13	36	1.636	90
4266	441	5	34	10	44	1.995	90
3115	441	5	33	18	51	2.313	90
4657	443	5	5	1	6	0.271	90
4279	443	5	7	11	18	0.813	90
1131	444	5	4	1	5	0.225	90
2919	444	5	17	1	18	0.811	90
1378	444	5	16	13	29	1.306	90
1682	445	5	8	5	13	0.584	90
2691	446	5	10	2	12	0.538	90
599	447	5	16	16	32	1.432	90
4367	448	5	3	1	4	0.179	90
4120	448	5	7	4	11	0.491	90
2856	448	5	14	4	18	0.804	90
2422	449	5	4	1	5	0.223	90
1930	449	5	25	4	29	1.292	90
1101	449	5	26	4	30	1.336	90
2618	449	5	41	8	49	2.183	90
3508	449	5	26	10	36	1.604	90
1313	449	5	13	11	24	1.069	90
1343	450	5	13	10	23	1.022	90
1687	451	5	5	2	7	0.31	90
1924	453	5	0	3	3	0.132	90
1364	453	5	20	13	33	1.457	90
3101	454	5	17	1	18	0.793	90
1027	454	5	9	4	13	0.573	90
1983	454	5	29	7	36	1.586	90
457	455	5	17	9	26	1.143	90
163	456	5	11	3	14	0.614	90
3979	457	5	4	5	9	0.394	90
2190	457	5	55	10	65	2.845	90
4094	459	5	27	13	40	1.743	90
2261	460	5	5	2	7	0.304	90
2426	461	5	17	9	26	1.128	90
1174	461	5	12	22	34	1.475	90
4514	463	5	22	8	30	1.296	90
4759	463	5	40	18	58	2.505	90
2331	466	5	21	15	36	1.545	90
3262	467	5	15	2	17	0.728	90
702	467	5	50	4	54	2.313	90
2060	468	5	6	1	7	0.299	90
1792	468	5	7	1	8	0.342	90
4490	468	5	8	5	13	0.556	90
4143	468	5	48	7	55	2.35	90
2627	468	5	20	12	32	1.368	90
4586	469	5	9	3	12	0.512	90
3134	469	5	21	9	30	1.279	90
4706	470	5	4	3	7	0.298	90
3251	470	5	11	6	17	0.723	90
4636	470	5	29	6	35	1.489	90
3829	471	5	28	5	33	1.401	90
3967	472	5	33	5	38	1.61	90
3080	473	5	16	17	33	1.395	90
4127	475	5	11	2	13	0.547	90
48	475	5	30	25	55	2.316	90
3926	477	5	14	2	16	0.671	90
3958	478	5	3	1	4	0.167	90
61	480	5	24	10	34	1.417	90
1608	481	5	14	1	15	0.624	90
3495	484	5	30	1	31	1.281	90
4716	484	5	35	12	47	1.942	90
4022	488	5	15	16	31	1.27	90
3180	489	5	20	15	35	1.431	90
726	492	5	24	2	26	1.057	90
3584	495	5	31	17	48	1.939	90
2136	495	5	23	28	51	2.061	90
1765	497	5	24	1	25	1.006	90
1595	498	5	29	12	41	1.647	90
4160	500	5	41	6	47	1.88	90
4178	511	5	52	7	59	2.309	90
3102	511	5	37	9	46	1.8	90
1720	514	5	28	6	34	1.323	90
1645	520	5	37	10	47	1.808	90
1753	524	5	33	6	39	1.489	90
1469	526	5	32	8	40	1.521	90
2048	575	5	15	8	23	0.8	90
3285	578	5	55	12	67	2.318	90
4190	584	5	30	10	40	1.37	90
864	586	5	70	11	81	2.765	90
3683	586	5	84	14	98	3.345	90
2899	587	5	38	3	41	1.397	90
2923	588	5	26	8	34	1.156	90
2939	590	5	32	1	33	1.119	90
1474	590	5	34	3	37	1.254	90
1202	590	5	32	10	42	1.424	90
978	591	5	3	7	10	0.338	90
2920	593	5	38	6	44	1.484	90
1884	593	5	31	9	40	1.349	90
4675	593	5	49	13	62	2.091	90
1789	593	5	34	34	68	2.293	90
2903	594	5	21	1	22	0.741	90
2682	594	5	11	3	14	0.471	90
4207	594	5	44	15	59	1.987	90
458	595	5	14	2	16	0.538	90
2878	595	5	19	4	23	0.773	90
1399	595	5	46	6	52	1.748	90
2103	595	5	35	12	47	1.58	90
4174	596	5	46	7	53	1.779	90
2990	596	5	21	16	37	1.242	90
1420	597	5	44	12	56	1.876	90
4213	597	5	49	16	65	2.178	90
4038	598	5	23	7	30	1.003	90
1975	598	5	32	15	47	1.572	90
1207	598	5	7	17	24	0.803	90
2448	599	5	38	4	42	1.402	90
4323	599	5	70	5	75	2.504	90
1236	599	5	66	19	85	2.838	90
4258	599	5	41	22	63	2.104	90
2713	600	5	29	9	38	1.267	90
4053	600	5	34	21	55	1.833	90
3233	601	5	28	10	38	1.265	90
3293	602	5	17	4	21	0.698	90
2341	602	5	42	13	55	1.827	90
2913	603	5	26	10	36	1.194	90
2784	606	5	41	5	46	1.518	90
4373	609	5	17	2	19	0.624	90
2880	609	5	53	18	71	2.332	90
2881	610	5	7	8	15	0.492	90
2942	612	5	38	12	50	1.634	90
4646	614	5	45	8	53	1.726	90
4014	617	5	25	12	37	1.199	90
2052	49	6	0	1	1	0.34	88
237	138	6	10	5	15	1.812	88
4495	199	6	3	1	4	0.335	88
1819	211	6	7	2	9	0.711	88
2390	211	6	7	15	22	1.738	88
2963	212	6	6	3	9	0.708	88
3693	212	6	4	4	8	0.629	88
2461	214	6	14	2	16	1.246	88
4336	214	6	7	4	11	0.857	88
4604	215	6	14	4	18	1.395	88
2005	217	6	10	8	18	1.382	88
4571	218	6	3	15	18	1.376	88
3886	219	6	26	5	31	2.359	88
443	219	6	2	6	8	0.609	88
2565	222	6	5	6	11	0.826	88
126	223	6	8	3	11	0.822	88
4018	224	6	18	7	25	1.86	88
3415	225	6	13	2	15	1.111	88
4374	225	6	8	5	13	0.963	88
4223	225	6	12	7	19	1.407	88
3423	227	6	13	3	16	1.175	88
1288	229	6	7	9	16	1.164	88
175	230	6	14	3	17	1.232	88
2317	230	6	4	4	8	0.58	88
2988	230	6	2	5	7	0.507	88
523	230	6	9	17	26	1.884	88
2562	234	6	2	3	5	0.356	88
1470	234	6	24	8	32	2.279	88
2409	235	6	7	6	13	0.922	88
1089	236	6	8	2	10	0.706	88
4669	236	6	6	5	11	0.777	88
4281	236	6	11	7	18	1.271	88
1165	237	6	8	2	10	0.703	88
345	237	6	3	4	7	0.492	88
3721	237	6	19	4	23	1.617	88
1872	238	6	5	1	6	0.42	88
370	238	6	5	2	7	0.49	88
1991	238	6	21	10	31	2.171	88
2227	238	6	14	11	25	1.751	88
3718	239	6	14	6	20	1.395	88
466	239	6	13	10	23	1.604	88
286	241	6	2	5	7	0.484	88
1810	242	6	4	1	5	0.344	88
1660	243	6	9	7	16	1.097	88
939	244	6	18	7	25	1.708	88
3332	245	6	15	15	30	2.041	88
3871	246	6	9	2	11	0.745	88
2205	246	6	14	2	16	1.084	88
1187	246	6	13	13	26	1.762	88
276	246	6	15	16	31	2.1	88
3669	247	6	14	9	23	1.552	88
1423	248	6	12	9	21	1.411	88
3678	250	6	8	5	13	0.867	88
3400	250	6	21	5	26	1.733	88
1691	250	6	19	6	25	1.667	88
3295	251	6	9	2	11	0.73	88
93	251	6	15	2	17	1.129	88
477	251	6	5	11	16	1.062	88
1713	253	6	7	3	10	0.659	88
3410	253	6	11	5	16	1.054	88
2863	255	6	2	1	3	0.196	88
3671	255	6	26	4	30	1.961	88
997	255	6	12	7	19	1.242	88
34	255	6	4	10	14	0.915	88
696	256	6	8	2	10	0.651	88
775	256	6	8	7	15	0.977	88
4694	257	6	11	1	12	0.778	88
552	258	6	5	1	6	0.388	88
3422	259	6	14	15	29	1.866	88
4338	260	6	7	2	9	0.577	88
4026	260	6	20	3	23	1.474	88
2140	260	6	8	4	12	0.769	88
3009	260	6	4	5	9	0.577	88
1087	260	6	31	7	38	2.436	88
3913	261	6	0	1	1	0.064	88
3929	261	6	5	8	13	0.83	88
1949	262	6	32	9	41	2.608	88
809	262	6	7	22	29	1.845	88
828	264	6	24	4	28	1.768	88
1058	264	6	19	8	27	1.705	88
3221	265	6	11	1	12	0.755	88
4354	265	6	2	8	10	0.629	88
4401	267	6	4	3	7	0.437	88
333	267	6	12	4	16	0.999	88
3709	267	6	13	8	21	1.311	88
4009	268	6	13	3	16	0.995	88
4148	269	6	6	2	8	0.496	88
2129	269	6	4	6	10	0.62	88
4685	271	6	3	1	4	0.246	88
2670	271	6	9	3	12	0.738	88
1560	271	6	14	3	17	1.046	88
3053	271	6	11	8	19	1.169	88
1559	271	6	8	10	18	1.107	88
2625	272	6	3	2	5	0.306	88
2628	272	6	8	2	10	0.613	88
1307	272	6	6	5	11	0.674	88
3791	272	6	21	8	29	1.777	88
993	273	6	16	10	26	1.587	88
2758	274	6	24	5	29	1.764	88
4303	274	6	14	10	24	1.46	88
2115	276	6	9	1	10	0.604	88
2072	276	6	3	2	5	0.302	88
3486	276	6	41	14	55	3.321	88
4182	279	6	7	4	11	0.657	88
3465	279	6	11	8	19	1.135	88
3515	279	6	14	12	26	1.553	88
3399	280	6	10	1	11	0.655	88
2311	280	6	1	9	10	0.595	88
1134	281	6	1	2	3	0.178	88
4457	281	6	7	8	15	0.89	88
2724	282	6	2	1	3	0.177	88
83	282	6	5	3	8	0.473	88
727	282	6	8	3	11	0.65	88
64	282	6	15	3	18	1.064	88
4083	282	6	19	7	26	1.537	88
1322	282	6	25	7	32	1.891	88
1739	282	6	5	8	13	0.768	88
3373	283	6	13	3	16	0.942	88
3594	283	6	16	3	19	1.119	88
3421	283	6	15	5	20	1.178	88
3730	283	6	7	13	20	1.178	88
1932	284	6	13	9	22	1.291	88
2733	284	6	8	11	19	1.115	88
971	285	6	12	3	15	0.877	88
3608	285	6	12	4	16	0.936	88
3899	285	6	18	9	27	1.579	88
2496	286	6	22	1	23	1.34	88
346	286	6	6	3	9	0.524	88
875	287	6	10	1	11	0.639	88
918	287	6	10	3	13	0.755	88
3836	287	6	14	3	17	0.987	88
3759	287	6	21	3	24	1.394	88
3199	287	6	26	5	31	1.8	88
3317	287	6	8	6	14	0.813	88
1191	287	6	23	11	34	1.974	88
1410	288	6	14	2	16	0.926	88
4088	288	6	12	4	16	0.926	88
4591	288	6	11	8	19	1.1	88
2401	290	6	8	2	10	0.575	88
1602	290	6	9	8	17	0.977	88
4580	292	6	7	2	9	0.514	88
2191	292	6	17	3	20	1.142	88
1220	292	6	7	6	13	0.742	88
1137	293	6	15	5	20	1.138	88
609	293	6	14	8	22	1.251	88
2513	293	6	16	8	24	1.365	88
761	294	6	5	1	6	0.34	88
2507	294	6	13	10	23	1.304	88
2716	297	6	17	1	18	1.01	88
3360	297	6	19	5	24	1.347	88
3826	297	6	25	9	34	1.908	88
2478	297	6	10	10	20	1.122	88
901	298	6	22	9	31	1.734	88
2094	298	6	19	12	31	1.734	88
774	300	6	5	6	11	0.611	88
200	300	6	30	6	36	2	88
2532	301	6	22	5	27	1.495	88
2235	303	6	5	5	10	0.55	88
1006	306	6	13	5	18	0.98	88
390	307	6	9	1	10	0.543	88
4503	308	6	3	2	5	0.271	88
2172	308	6	11	6	17	0.92	88
3816	308	6	15	7	22	1.19	88
2947	309	6	12	2	14	0.755	88
3691	310	6	5	7	12	0.645	88
382	310	6	22	8	30	1.613	88
2013	311	6	17	7	24	1.286	88
844	312	6	26	14	40	2.137	88
4103	313	6	7	7	14	0.745	88
2802	314	6	14	7	21	1.115	88
2616	315	6	4	3	7	0.37	88
407	316	6	4	4	8	0.422	88
766	317	6	4	2	6	0.315	88
1942	317	6	22	7	29	1.525	88
3562	317	6	23	17	40	2.103	88
714	318	6	10	2	12	0.629	88
2024	318	6	12	7	19	0.996	88
2671	318	6	16	11	27	1.415	88
226	321	6	18	1	19	0.987	88
1389	321	6	10	5	15	0.779	88
3637	321	6	12	12	24	1.246	88
438	323	6	15	7	22	1.135	88
4348	323	6	4	8	12	0.619	88
36	323	6	10	8	18	0.929	88
3526	323	6	18	8	26	1.342	88
322	325	6	4	5	9	0.462	88
247	325	6	7	5	12	0.615	88
3289	326	6	8	6	14	0.716	88
4297	326	6	24	8	32	1.636	88
3325	326	6	8	10	18	0.92	88
2936	327	6	3	1	4	0.204	88
3271	327	6	17	2	19	0.968	88
1833	327	6	7	3	10	0.51	88
4139	327	6	12	3	15	0.765	88
3473	327	6	18	11	29	1.478	88
1667	330	6	7	2	9	0.455	88
1261	330	6	9	3	12	0.606	88
1584	330	6	11	8	19	0.96	88
1113	332	6	7	6	13	0.653	88
157	333	6	12	1	13	0.651	88
2142	333	6	3	3	6	0.3	88
115	334	6	15	2	17	0.848	88
2181	334	6	18	6	24	1.198	88
2817	335	6	33	5	38	1.891	88
1783	335	6	14	12	26	1.294	88
3070	335	6	36	13	49	2.438	88
2288	336	6	11	5	16	0.794	88
846	336	6	22	5	27	1.339	88
2927	336	6	7	7	14	0.694	88
4232	337	6	17	1	18	0.89	88
79	337	6	3	2	5	0.247	88
4132	337	6	18	5	23	1.137	88
41	337	6	4	14	18	0.89	88
1520	338	6	12	1	13	0.641	88
296	339	6	7	1	8	0.393	88
1891	339	6	6	4	10	0.492	88
3040	339	6	24	19	43	2.114	88
905	340	6	16	3	19	0.931	88
2262	341	6	0	1	1	0.049	88
1121	341	6	2	6	8	0.391	88
3606	341	6	16	6	22	1.075	88
3336	341	6	11	10	21	1.026	88
2807	341	6	27	24	51	2.493	88
1749	342	6	6	2	8	0.39	88
3183	342	6	16	13	29	1.413	88
3137	343	6	14	3	17	0.826	88
1550	343	6	19	3	22	1.069	88
3369	344	6	13	2	15	0.727	88
2267	344	6	12	6	18	0.872	88
53	344	6	14	10	24	1.163	88
1014	344	6	16	10	26	1.26	88
3480	344	6	11	29	40	1.938	88
2647	345	6	6	1	7	0.338	88
3470	345	6	19	16	35	1.691	88
2690	348	6	9	6	15	0.718	88
374	348	6	7	7	14	0.67	88
4042	349	6	35	7	42	2.006	88
3340	349	6	15	12	27	1.289	88
3986	352	6	16	10	26	1.231	88
2008	353	6	18	7	25	1.18	88
4563	355	6	8	15	23	1.08	88
243	357	6	11	11	22	1.027	88
4057	360	6	34	4	38	1.759	88
1347	360	6	19	5	24	1.111	88
4097	360	6	31	6	37	1.713	88
1305	360	6	19	10	29	1.343	88
2064	362	6	1	1	2	0.092	88
903	362	6	10	14	24	1.105	88
2186	363	6	7	17	24	1.102	88
235	364	6	4	2	6	0.275	88
3716	364	6	18	14	32	1.465	88
2127	366	6	1	9	10	0.455	88
180	366	6	28	17	45	2.049	88
229	367	6	6	1	7	0.318	88
2781	367	6	14	10	24	1.09	88
659	368	6	34	10	44	1.993	88
2464	370	6	14	7	21	0.946	88
2177	370	6	30	16	46	2.072	88
2612	372	6	21	2	23	1.03	88
1768	372	6	11	4	15	0.672	88
3803	372	6	35	12	47	2.106	88
2648	373	6	17	4	21	0.938	88
63	374	6	22	11	33	1.471	88
1033	375	6	7	4	11	0.489	88
3771	376	6	32	13	45	1.995	88
2677	377	6	2	3	5	0.221	88
2829	377	6	21	3	24	1.061	88
4592	378	6	8	6	14	0.617	88
2792	378	6	31	14	45	1.984	88
4113	380	6	5	3	8	0.351	88
1780	380	6	24	14	38	1.667	88
4134	383	6	24	1	25	1.088	88
4301	383	6	25	3	28	1.218	88
366	383	6	17	6	23	1.001	88
1981	383	6	12	7	19	0.827	88
1769	383	6	25	10	35	1.523	88
2011	384	6	18	3	21	0.911	88
1488	384	6	23	7	30	1.302	88
834	385	6	21	10	31	1.342	88
3241	385	6	9	11	20	0.866	88
1863	387	6	4	2	6	0.258	88
1159	388	6	2	5	7	0.301	88
436	388	6	15	6	21	0.902	88
2978	388	6	16	17	33	1.418	88
448	389	6	6	4	10	0.428	88
1624	389	6	15	7	22	0.943	88
3243	389	6	24	15	39	1.671	88
4169	390	6	10	3	13	0.556	88
1172	390	6	15	5	20	0.855	88
2065	391	6	24	10	34	1.449	88
4052	392	6	28	7	35	1.488	88
3510	393	6	25	9	34	1.442	88
4470	393	6	15	27	42	1.781	88
2214	395	6	18	7	25	1.055	88
3642	397	6	14	8	22	0.924	88
4075	398	6	11	4	15	0.628	88
468	398	6	10	11	21	0.879	88
1297	398	6	13	11	24	1.005	88
4180	400	6	12	1	13	0.542	88
3992	400	6	61	7	68	2.833	88
3358	400	6	25	8	33	1.375	88
2848	400	6	14	10	24	1	88
4059	400	6	33	15	48	2	88
206	400	6	23	19	42	1.75	88
2458	401	6	29	7	36	1.496	88
4755	402	6	29	10	39	1.617	88
3303	403	6	36	3	39	1.613	88
2626	404	6	4	3	7	0.289	88
165	405	6	6	6	12	0.494	88
2984	406	6	35	4	39	1.601	88
2687	406	6	6	5	11	0.452	88
1849	406	6	17	8	25	1.026	88
628	406	6	16	19	35	1.437	88
331	407	6	9	2	11	0.45	88
2343	408	6	14	3	17	0.694	88
4515	408	6	25	9	34	1.389	88
4499	408	6	13	14	27	1.103	88
2932	410	6	16	16	32	1.301	88
1764	412	6	1	7	8	0.324	88
2264	414	6	34	2	36	1.449	88
1506	414	6	17	3	20	0.805	88
1481	414	6	35	3	38	1.53	88
4463	414	6	11	17	28	1.127	88
4397	415	6	2	4	6	0.241	88
3169	416	6	12	8	20	0.801	88
2001	416	6	48	17	65	2.604	88
2470	418	6	15	1	16	0.638	88
2789	418	6	22	13	35	1.396	88
3546	419	6	31	1	32	1.273	88
2320	419	6	15	7	22	0.875	88
568	419	6	19	11	30	1.193	88
4446	420	6	0	9	9	0.357	88
1927	421	6	14	4	18	0.713	88
2337	422	6	3	1	4	0.158	88
542	422	6	10	17	27	1.066	88
4316	425	6	10	10	20	0.784	88
4199	427	6	18	4	22	0.859	88
3598	427	6	32	5	37	1.444	88
1750	428	6	24	2	26	1.012	88
220	428	6	2	3	5	0.195	88
1832	429	6	18	11	29	1.127	88
577	429	6	17	22	39	1.515	88
340	430	6	37	3	40	1.55	88
3921	430	6	6	6	12	0.465	88
3981	430	6	16	8	24	0.93	88
3010	431	6	16	3	19	0.735	88
1850	431	6	18	9	27	1.044	88
2198	432	6	50	13	63	2.431	88
210	433	6	7	2	9	0.346	88
2160	433	6	8	6	14	0.539	88
789	433	6	23	19	42	1.617	88
1754	434	6	11	1	12	0.461	88
1249	435	6	3	2	5	0.192	88
2053	438	6	14	11	25	0.951	88
4434	438	6	8	14	22	0.837	88
4506	439	6	26	10	36	1.367	88
1533	439	6	19	13	32	1.215	88
288	440	6	16	5	21	0.795	88
1887	440	6	26	9	35	1.326	88
3103	442	6	17	2	19	0.716	88
1475	442	6	13	8	21	0.792	88
3557	443	6	30	1	31	1.166	88
4531	443	6	14	3	17	0.64	88
3354	444	6	34	26	60	2.252	88
3655	446	6	21	13	34	1.271	88
32	446	6	50	14	64	2.392	88
4250	447	6	6	3	9	0.336	88
1493	447	6	13	3	16	0.597	88
201	450	6	35	1	36	1.333	88
3610	450	6	14	3	17	0.63	88
4122	450	6	30	7	37	1.37	88
361	450	6	40	14	54	2	88
2344	451	6	2	1	3	0.111	88
3831	452	6	32	2	34	1.254	88
2838	452	6	14	8	22	0.811	88
771	453	6	35	33	68	2.502	88
454	455	6	10	3	13	0.476	88
4745	455	6	23	10	33	1.209	88
1709	456	6	8	4	12	0.439	88
1702	457	6	12	7	19	0.693	88
1162	458	6	6	4	10	0.364	88
4070	459	6	34	4	38	1.38	88
4370	459	6	25	7	32	1.162	88
738	459	6	29	7	36	1.307	88
4652	460	6	8	7	15	0.543	88
397	461	6	5	9	14	0.506	88
2874	461	6	15	15	30	1.085	88
4614	462	6	15	4	19	0.685	88
2934	462	6	20	21	41	1.479	88
1837	463	6	23	4	27	0.972	88
460	465	6	5	5	10	0.358	88
3674	466	6	16	6	22	0.787	88
2649	468	6	6	1	7	0.249	88
601	468	6	24	7	31	1.104	88
1921	468	6	17	11	28	0.997	88
1987	468	6	27	11	38	1.353	88
218	469	6	7	5	12	0.426	88
4078	469	6	19	5	24	0.853	88
4129	469	6	24	19	43	1.528	88
4325	472	6	19	13	32	1.13	88
3695	472	6	27	16	43	1.518	88
3764	476	6	27	11	38	1.331	88
4363	478	6	10	4	14	0.488	88
2866	481	6	18	28	46	1.594	88
2063	486	6	16	9	25	0.857	88
2711	486	6	19	9	28	0.96	88
1300	487	6	20	7	27	0.924	88
4202	489	6	32	12	44	1.5	88
4672	496	6	26	10	36	1.21	88
4690	499	6	10	12	22	0.735	88
4204	507	6	39	19	58	1.907	88
3347	525	6	21	7	28	0.889	88
2508	558	6	12	2	14	0.418	88
2325	578	6	56	18	74	2.134	88
4072	583	6	27	7	34	0.972	88
255	585	6	38	21	59	1.681	88
1876	592	6	26	16	42	1.182	88
2476	593	6	13	9	22	0.618	88
1855	594	6	47	5	52	1.459	88
2487	594	6	44	14	58	1.627	88
4236	595	6	51	8	59	1.653	88
303	596	6	57	2	59	1.65	88
2656	596	6	11	3	14	0.391	88
3574	596	6	25	10	35	0.979	88
1353	596	6	53	28	81	2.265	88
4017	597	6	70	19	89	2.485	88
1498	598	6	40	19	59	1.644	88
2321	599	6	50	13	63	1.753	88
992	599	6	33	17	50	1.391	88
4619	600	6	44	7	51	1.417	88
1994	600	6	40	9	49	1.361	88
1456	602	6	55	4	59	1.633	88
1901	602	6	29	12	41	1.135	88
2769	603	6	67	13	80	2.211	88
2438	603	6	62	16	78	2.156	88
156	607	6	23	42	65	1.785	88
4203	608	6	47	10	57	1.562	88
2031	609	6	38	19	57	1.56	88
2904	200	7	14	2	16	1.143	86
4270	204	7	10	1	11	0.77	86
4485	205	7	9	8	17	1.185	86
4167	207	7	7	1	8	0.552	86
300	208	7	7	7	14	0.962	86
4482	215	7	5	1	6	0.399	86
1826	216	7	10	9	19	1.257	86
4561	218	7	15	3	18	1.18	86
406	221	7	20	4	24	1.551	86
2898	222	7	16	4	20	1.287	86
141	223	7	5	1	6	0.384	86
3280	223	7	14	3	17	1.089	86
96	223	7	11	4	15	0.961	86
3657	224	7	8	2	10	0.638	86
4425	225	7	7	2	9	0.571	86
1905	225	7	18	2	20	1.27	86
464	225	7	10	4	14	0.889	86
1464	226	7	17	4	21	1.327	86
4237	227	7	14	6	20	1.259	86
1814	228	7	9	3	12	0.752	86
1893	228	7	19	5	24	1.504	86
3847	228	7	16	11	27	1.692	86
403	228	7	6	14	20	1.253	86
3146	230	7	6	1	7	0.435	86
2858	230	7	21	6	27	1.677	86
4260	231	7	4	2	6	0.371	86
3890	231	7	13	9	22	1.361	86
4154	232	7	6	2	8	0.493	86
1422	235	7	13	10	23	1.398	86
134	236	7	11	5	16	0.969	86
2488	236	7	19	13	32	1.937	86
2346	239	7	13	3	16	0.956	86
3820	240	7	13	3	16	0.952	86
4564	240	7	13	4	17	1.012	86
1379	240	7	11	7	18	1.071	86
941	242	7	20	1	21	1.24	86
4460	245	7	5	2	7	0.408	86
654	246	7	7	6	13	0.755	86
2998	247	7	11	2	13	0.752	86
3713	248	7	21	5	26	1.498	86
3849	248	7	7	12	19	1.094	86
3264	248	7	29	12	41	2.362	86
3455	249	7	13	1	14	0.803	86
3945	249	7	25	1	26	1.492	86
4340	249	7	14	4	18	1.033	86
4114	250	7	26	11	37	2.114	86
2630	256	7	5	3	8	0.446	86
4418	257	7	4	1	5	0.278	86
2371	258	7	7	3	10	0.554	86
3784	258	7	17	16	33	1.827	86
1732	259	7	1	1	2	0.11	86
3726	259	7	26	3	29	1.6	86
930	259	7	8	7	15	0.827	86
207	260	7	12	2	14	0.769	86
2593	260	7	13	7	20	1.099	86
3513	260	7	3	9	12	0.659	86
3751	261	7	19	8	27	1.478	86
1323	262	7	22	1	23	1.254	86
2113	262	7	6	7	13	0.709	86
3405	263	7	31	12	43	2.336	86
1703	264	7	10	1	11	0.595	86
4121	265	7	14	2	16	0.863	86
3586	265	7	19	2	21	1.132	86
2437	265	7	10	3	13	0.701	86
2661	265	7	13	5	18	0.97	86
514	266	7	19	5	24	1.289	86
1263	267	7	6	2	8	0.428	86
189	269	7	7	3	10	0.531	86
2908	272	7	13	9	22	1.155	86
4341	273	7	5	3	8	0.419	86
3261	273	7	19	12	31	1.622	86
3323	274	7	12	3	15	0.782	86
2385	275	7	14	2	16	0.831	86
2790	275	7	21	5	26	1.351	86
3482	275	7	8	8	16	0.831	86
3934	275	7	17	15	32	1.662	86
2110	276	7	8	6	14	0.725	86
1259	276	7	14	12	26	1.346	86
1019	277	7	15	2	17	0.877	86
1568	277	7	4	6	10	0.516	86
1104	278	7	11	1	12	0.617	86
3490	278	7	20	2	22	1.131	86
624	278	7	27	3	30	1.542	86
814	279	7	7	1	8	0.41	86
2088	279	7	7	1	8	0.41	86
2584	280	7	15	8	23	1.173	86
896	281	7	8	3	11	0.559	86
891	281	7	22	3	25	1.271	86
2975	282	7	17	3	20	1.013	86
614	282	7	13	9	22	1.114	86
1298	284	7	19	4	23	1.157	86
3072	284	7	13	5	18	0.905	86
723	285	7	12	5	17	0.852	86
4062	285	7	22	5	27	1.353	86
1626	285	7	8	10	18	0.902	86
262	286	7	14	3	17	0.849	86
4193	286	7	10	5	15	0.749	86
1039	286	7	21	9	30	1.499	86
1712	287	7	5	4	9	0.448	86
1692	287	7	25	4	29	1.444	86
1476	288	7	18	6	24	1.19	86
1209	288	7	13	10	23	1.141	86
783	289	7	31	4	35	1.73	86
1359	289	7	24	10	34	1.681	86
826	289	7	8	13	21	1.038	86
970	290	7	18	6	24	1.182	86
890	290	7	25	8	33	1.626	86
721	291	7	13	11	24	1.178	86
926	292	7	7	5	12	0.587	86
3770	292	7	10	10	20	0.978	86
1338	292	7	19	13	32	1.566	86
3644	293	7	17	6	23	1.121	86
3941	293	7	8	7	15	0.731	86
4255	294	7	7	4	11	0.534	86
969	295	7	14	11	25	1.211	86
716	296	7	14	4	18	0.869	86
396	296	7	10	7	17	0.82	86
3824	296	7	13	12	25	1.207	86
279	299	7	12	7	19	0.908	86
600	300	7	8	3	11	0.524	86
857	300	7	13	10	23	1.095	86
3316	304	7	27	12	39	1.833	86
677	305	7	24	1	25	1.171	86
3817	305	7	19	2	21	0.984	86
4153	305	7	17	17	34	1.593	86
1944	306	7	33	15	48	2.241	86
1923	307	7	18	3	21	0.977	86
3555	310	7	16	9	25	1.152	86
1419	310	7	29	9	38	1.751	86
2092	311	7	5	2	7	0.322	86
3140	311	7	17	3	20	0.919	86
1107	312	7	18	7	25	1.145	86
1448	313	7	29	6	35	1.597	86
4713	313	7	11	16	27	1.232	86
561	315	7	8	2	10	0.454	86
178	315	7	9	13	22	0.998	86
3435	317	7	14	5	19	0.856	86
1948	317	7	23	5	28	1.262	86
3439	317	7	11	12	23	1.037	86
3735	317	7	31	16	47	2.118	86
4691	318	7	5	1	6	0.27	86
2499	320	7	13	6	19	0.848	86
759	320	7	34	10	44	1.964	86
4624	321	7	30	9	39	1.736	86
682	321	7	22	19	41	1.825	86
559	322	7	11	2	13	0.577	86
3492	323	7	15	4	19	0.84	86
4239	323	7	22	8	30	1.327	86
2993	323	7	8	11	19	0.84	86
4618	326	7	21	7	28	1.227	86
3126	328	7	21	6	27	1.176	86
264	328	7	18	17	35	1.524	86
3152	330	7	9	1	10	0.433	86
1815	333	7	39	3	42	1.802	86
1804	333	7	14	4	18	0.772	86
2556	333	7	9	9	18	0.772	86
266	334	7	9	10	19	0.813	86
1247	334	7	22	10	32	1.369	86
1538	334	7	15	11	26	1.112	86
69	335	7	9	6	15	0.64	86
2038	335	7	50	14	64	2.729	86
3502	336	7	19	6	25	1.063	86
1143	339	7	4	1	5	0.211	86
718	339	7	35	3	38	1.601	86
1939	341	7	16	2	18	0.754	86
4040	341	7	11	8	19	0.796	86
3479	344	7	19	1	20	0.831	86
2726	344	7	5	4	9	0.374	86
3804	344	7	26	7	33	1.37	86
2039	344	7	31	16	47	1.952	86
1234	344	7	32	19	51	2.118	86
4298	345	7	23	8	31	1.284	86
2806	345	7	10	12	22	0.911	86
160	347	7	6	2	8	0.329	86
2128	347	7	32	6	38	1.564	86
2756	348	7	7	6	13	0.534	86
2546	349	7	25	15	40	1.637	86
2598	350	7	21	16	37	1.51	86
621	354	7	16	5	21	0.847	86
3321	354	7	31	9	40	1.614	86
2633	356	7	4	5	9	0.361	86
1489	357	7	21	6	27	1.08	86
4628	357	7	18	12	30	1.2	86
751	357	7	19	12	31	1.24	86
3242	358	7	14	3	17	0.678	86
2340	359	7	8	5	13	0.517	86
2645	360	7	4	2	6	0.238	86
1770	361	7	8	16	24	0.95	86
1539	362	7	14	3	17	0.671	86
1373	362	7	27	9	36	1.421	86
3619	362	7	22	11	33	1.302	86
1005	363	7	4	1	5	0.197	86
3755	365	7	36	34	70	2.74	86
3897	366	7	8	3	11	0.429	86
484	366	7	26	3	29	1.132	86
437	367	7	43	18	61	2.374	86
4337	368	7	5	1	6	0.233	86
1334	369	7	23	7	30	1.161	86
327	370	7	32	14	46	1.776	86
2557	372	7	6	2	8	0.307	86
427	372	7	7	2	9	0.346	86
2822	373	7	13	8	21	0.804	86
4067	374	7	18	6	24	0.917	86
1280	374	7	19	11	30	1.146	86
3943	374	7	20	12	32	1.222	86
502	374	7	17	13	30	1.146	86
202	375	7	8	1	9	0.343	86
216	375	7	8	2	10	0.381	86
3314	375	7	24	17	41	1.562	86
359	376	7	26	5	31	1.178	86
768	376	7	7	21	28	1.064	86
1582	380	7	0	7	7	0.263	86
3529	380	7	19	10	29	1.09	86
1985	381	7	4	3	7	0.262	86
3660	381	7	26	12	38	1.425	86
343	383	7	8	2	10	0.373	86
3384	384	7	7	6	13	0.484	86
4105	385	7	21	3	24	0.891	86
2994	385	7	6	6	12	0.445	86
447	388	7	4	14	18	0.663	86
1728	389	7	19	3	22	0.808	86
2004	390	7	49	8	57	2.088	86
4664	392	7	7	5	12	0.437	86
1707	392	7	26	5	31	1.13	86
2870	395	7	26	9	35	1.266	86
4556	397	7	15	10	25	0.9	86
336	400	7	18	7	25	0.893	86
550	400	7	14	18	32	1.143	86
467	401	7	13	8	21	0.748	86
1222	402	7	21	14	35	1.244	86
4431	403	7	12	15	27	0.957	86
1737	405	7	9	2	11	0.388	86
2373	406	7	7	14	21	0.739	86
2638	408	7	27	5	32	1.12	86
4570	408	7	17	10	27	0.945	86
3761	408	7	31	19	50	1.751	86
3889	410	7	6	1	7	0.244	86
462	410	7	13	9	22	0.767	86
3179	410	7	15	10	25	0.871	86
393	411	7	11	3	14	0.487	86
3733	411	7	24	4	28	0.973	86
3615	411	7	29	5	34	1.182	86
2444	411	7	26	7	33	1.147	86
2709	412	7	19	11	30	1.04	86
1	412	7	10	14	24	0.832	86
691	413	7	12	7	19	0.657	86
1895	414	7	17	10	27	0.932	86
3305	414	7	29	26	55	1.898	86
4654	415	7	20	2	22	0.757	86
1635	417	7	7	8	15	0.514	86
3016	420	7	25	5	30	1.02	86
1085	421	7	11	3	14	0.475	86
3049	421	7	47	8	55	1.866	86
4012	422	7	33	3	36	1.219	86
635	422	7	10	13	23	0.779	86
2396	423	7	8	1	9	0.304	86
426	424	7	34	20	54	1.819	86
2213	425	7	11	7	18	0.605	86
2210	425	7	29	11	40	1.345	86
1671	426	7	4	6	10	0.335	86
4037	426	7	63	8	71	2.381	86
4667	427	7	52	10	62	2.074	86
3125	428	7	9	6	15	0.501	86
3029	428	7	12	6	18	0.601	86
3523	428	7	24	18	42	1.402	86
3786	433	7	13	2	15	0.495	86
3497	433	7	47	18	65	2.145	86
304	434	7	20	26	46	1.514	86
1865	436	7	20	14	34	1.114	86
463	438	7	11	5	16	0.522	86
2955	439	7	23	2	25	0.814	86
3927	439	7	13	6	19	0.618	86
4008	439	7	21	25	46	1.497	86
4644	440	7	8	6	14	0.455	86
2097	441	7	7	22	29	0.939	86
607	444	7	9	5	14	0.45	86
440	446	7	6	10	16	0.512	86
3854	446	7	12	11	23	0.737	86
4109	446	7	52	14	66	2.114	86
4002	446	7	39	20	59	1.89	86
474	447	7	9	4	13	0.415	86
2609	448	7	8	7	15	0.478	86
531	448	7	47	11	58	1.849	86
172	450	7	31	21	52	1.651	86
1668	451	7	23	2	25	0.792	86
3893	451	7	20	14	34	1.077	86
3322	452	7	12	5	17	0.537	86
808	453	7	63	20	83	2.617	86
562	454	7	13	5	18	0.566	86
4479	454	7	5	6	11	0.346	86
2933	455	7	14	4	18	0.565	86
4468	456	7	17	8	25	0.783	86
3077	457	7	6	2	8	0.25	86
404	459	7	11	3	14	0.436	86
3966	462	7	38	36	74	2.288	86
2720	464	7	19	14	33	1.016	86
251	465	7	10	1	11	0.338	86
356	465	7	32	14	46	1.413	86
3983	469	7	38	9	47	1.432	86
439	470	7	18	26	44	1.337	86
2775	471	7	31	13	44	1.335	86
1945	474	7	21	17	38	1.145	86
252	477	7	20	17	37	1.108	86
4074	480	7	4	2	6	0.179	86
581	480	7	22	5	27	0.804	86
4396	483	7	19	4	23	0.68	86
2095	483	7	11	5	16	0.473	86
957	485	7	32	17	49	1.443	86
1625	489	7	29	10	39	1.139	86
1896	489	7	28	21	49	1.431	86
[truncated: 2,281 more rows]
