# Supplementary material for: Inter- and intra-island speciation and their morphological and ecological correlates in Aeonium (Crassulaceae), a species-rich Macaronesian radiation
Source: Ann Bot. 2023 Feb 23;131(4):697–721. doi: 10.1093/aob/mcad033 (PMC10147336; doi:10.1093/aob/mcad033)
Supplement: mcad033_suppl_Supplementary_Data_S5 [file mcad033_suppl_supplementary_data_s5.xlsx]

## Sheet: BSC
BSC_Aeonium_Clustering_Threshold
CT	loci	var	polymorphic loci	CT step	new polymorphic loci	Sum_pis	rm_duplicates	Sum_Var	missingness (%)
0.81	2264	28	2236			23796	1722	64576	74.38
0.82	2362	29	2333	82/81	-97	24986	1690	68421	74.39
0.83	2461	29	2432	83/82	-99	26256	1651	71987	74.36
0.84	2542	29	2513	84/83	-81	27298	1611	74548	74.28
0.85	2648	29	2619	85/84	-106	28543	1563	78371	74.02
0.86	2763	29	2734	86/85	-115	30075	1522	82519	73.94
0.87	2932	29	2903	87/86	-169	32521	1469	88818	73.75
0.88	3099	29	3070	88/87	-167	34087	1424	93923	73.79
0.89	3301	29	3272	89/88	-202	36843	1345	101115	73.53
0.90	3517	30	3487	90/89	-215	39657	1245	108472	73.35
0.91	3833	31	3802	91/90	-315	42781	1112	117178	73.21
0.92	4116	33	4083	92/91	-281	44979	926	123839	73.17
0.93	4335	35	4300	93/92	-217	45725	830	127140	73.42
0.94	4526	36	4490	94/93	-190	44629	758	125162	73.93
0.95	4653	38	4615	95/94	-125	41487	726	119040	74.72
0.96	4718	40	4678	96/95	-63	35742	713	106585	76.03
0.97	4638	41	4597	97/96	81	27702	768	86552	77.96
0.98	4127	47	4080	98/97	517	16258	932	55494	80.57
0.99	2761	65	2696	99/98	1384	4713	934	19883	83.67
